# Supplementary material for: Cellular and synaptic phenotypes lead to disrupted information processing in Fmr1-KO mouse layer 4 barrel cortex
Source: Nat Commun. 2019 Oct 23;10:4814. doi: 10.1038/s41467-019-12736-y (PMC6811545; doi:10.1038/s41467-019-12736-y)
Supplement: Supplementary file 4 — Source Data [file 41467_2019_12736_MOESM4_ESM.xlsx]

## Sheet: Figure 1A
Input resistance (Mohms)			Membrane time constant (ms)			Rheobase (pA)
+/Y	-/Y		+/Y	-/Y		+/Y	-/Y
271.858	676.569		13.4926	47.7281		70	40
162.621	786.202		13.9657	98.5922		120	30
177.008	194.025		9.55037	84.5505		150	30
223.149	117.083		13.7957	42.4501		120	50
283.233	742.205		17.3961	59.7891		160	20
286.382	161.606		24.3989	24.7007		50	100
422.32	330.915		43.0244	26.8207		70	80
322.098	438.587		36.3351	44.2399		100	30
466.675	300.925		74.1975	20.1605		60	110
505.8	542.88		57.2964	49.6971		80	40
745.364	607.125		49.121	47.4787		30	40
757.521	549.68		82.4715	34.7038		40	40
459.642	416.387		55.8117	38.006		60	90
479.137	555.867		56.1604	64.7977		50	60
343.727	682.64		27.8884	39.0272		50	20
846.784	352.158		12.4569	54.5856		120	50
226.589	770.348		14.3437	56.9528		70	40
232.671	1159.19		46.5571	66.8908		60	30
437.385	776.104		69.1994	82.0933		30	30
627.12	468.444		35.6839	47.2391		30	50
78.1183	941.757		22.451	59.8181		60	20
122.937	428.273		22.0737	36.4971		80	80
448.192	597.903		54.3876	52.8546		50	30
265.053	526.549		28.3425	54.7962		140	50
584.838	927.501		47.5093	37.6641		40	10
470.728	898.938		40.9408	70.3447		70	30
534.474	733.284		50.9484	57.0176		40	40
717.622	1049.16		49.8276	109.021		40	10
532.192	669.655		63.563	57.5339		50	20
429.802	552.46		52.2941	47.4492		90	40
242.208	508.924		17.7309	38.5939		60	40
451.855	288.787			69.6025			70
443.515	671.172			69.9454			60
	279.804			46.8687			70
	925.065			83.555			30
	1029.39			63.9909			20
	858.32			45.9562			30

## Sheet: Figure1B
	no. AP's Fired
		Current step (pA)
Rec date	cell	0	10	20	30	40	50	60	70	80	90	100	110	120	130	140	150	160	170	180	190	200	210	220	230	240	250	260	270	280	290	300	310	320	330	340	350
WT
2009-10-27	1	0	0	0	0	0	0	0	0	0	1
2010-02-19	1	0	0	0	0	0	0	0	1	3	5	7	8	10	12	13	15	15	16	18	19	NaN	NaN	NaN	NaN	NaN	NaN	NaN	NaN	NaN	NaN	NaN	NaN	NaN	NaN	NaN	NaN
2010-02-19	2	0	0	0	0	0	0	0	0	0	0	0	0	1	3	3	5	6	7	8	9	NaN	NaN	NaN	NaN	NaN	NaN	NaN	NaN	NaN	NaN	NaN	NaN	NaN	NaN	NaN	NaN
2010-02-19	3	0	0	0	0	0	0	0	0	0	0	0	0	0	0	0	3	2	2	4	4	6	7	8	9	10	10	11	12	12	13	13	14	16	NaN	NaN	NaN
2010-02-19	5	0	0	0	0	0	0	0	0	0	0	0	0	1	1	2	3	5	5	6	7	8	9	10	11	11	12	14	14	15	17	14	18	18	21	21	20
2010-02-19	6	0	0	0	0	0	0	0	0	0	0	0	0	0	0	0	0	2	2	4	5	6	6	7	7	8	8	8	9	9	10	10	11	11	11	13	13
2010-02-19	7	0	0	0	0	0	1	1	3	5	7	6	8	10	11	12	14	14	16	17	17	19	20	20	22	23	23	25	25	26	NaN	NaN	NaN	NaN	NaN	NaN	NaN
2010-02-19	8	0	0	0	0	0	0	0	1	1	2	4	4	6	6	6	6	5	1	1	1	1	1	1	1	1	1	1	1	1	NaN	NaN	NaN	NaN	NaN	NaN	NaN
2010-03-03	1	0	0	0	0	0	0	0	0	0	0	1	2	4	3	5	6	7	7	9	9	NaN	NaN	NaN	NaN	NaN	NaN	NaN	NaN	NaN	NaN	NaN	NaN	NaN	NaN	NaN	NaN
2010-03-03	2	0	0	0	0	0	0	1	3	4	5	5	6	7	8	9	9	10	11	12	13	14	NaN	NaN	NaN	NaN	NaN	NaN	NaN	NaN	NaN	NaN	NaN	NaN	NaN	NaN	NaN
2010-03-03	3	0	0	0	0	0	0	0	0	1	2	4	5	6	7	8	8	9	10	10	11	10	NaN	NaN	NaN	NaN	NaN	NaN	NaN	NaN	NaN	NaN	NaN	NaN	NaN	NaN	NaN
2010-03-03	4	0	0	0	0	0	0	0	NaN	2	NaN	5	NaN	10	NaN	15	NaN	16	NaN	18	NaN	21	NaN	21	NaN	NaN	NaN	NaN	NaN	NaN	NaN	NaN	NaN	NaN	NaN	NaN	NaN
2010-03-03	5	0	0	0	0	0	0	1	NaN	5	NaN	8	NaN	12	NaN	15	NaN	19	NaN	24	NaN	28	NaN	31	NaN	NaN	NaN	NaN	NaN	NaN	NaN	NaN	NaN	NaN	NaN	NaN	NaN
2010-03-03	6	0	0	0	1	3	5	7	10	16	20	21	24	26	27	NaN	NaN	NaN	NaN	NaN	NaN	NaN	NaN	NaN	NaN	NaN	NaN	NaN	NaN	NaN	NaN	NaN	NaN	NaN	NaN	NaN	NaN
2010-03-03	7	0	0	0	0	1	4	5	7	8	10	11	15	16	19	NaN	NaN	NaN	NaN	NaN	NaN	NaN	NaN	NaN	NaN	NaN	NaN	NaN	NaN	NaN	NaN	NaN	NaN	NaN	NaN	NaN	NaN
2010-03-03	8	0	0	0	0	0	0	1	1	2	4	5	6	8	8	8	10	9	NaN	NaN	NaN	NaN	NaN	NaN	NaN	NaN	NaN	NaN	NaN	NaN	NaN	NaN	NaN	NaN	NaN	NaN	NaN
2010-03-03	10	0	0	0	0	0	2	3	5	6	7	7	9	9	10	NaN	NaN	NaN	NaN	NaN	NaN	NaN	NaN	NaN	NaN	NaN	NaN	NaN	NaN	NaN	NaN	NaN	NaN	NaN	NaN	NaN	NaN
2010-03-17	13	0	0	0	0	0	1	1	2	3	5	6	12	13	15	18	19	19	NaN	NaN	NaN	NaN	NaN	NaN	NaN	NaN	NaN	NaN	NaN	NaN	NaN	NaN	NaN	NaN	NaN	NaN	NaN
2010-03-17	14	0	0	0	0	0	0	0	0	0	0	0	0	1	1	3	3	3	4	5	7	8	7	8	9	11	11	NaN	NaN	NaN	NaN	NaN	NaN	NaN	NaN	NaN	NaN
2010-03-22	7	0	0	0	0	0	0	0	1	2	4	3	6	8	9	10	12	12	14	NaN	NaN	NaN	NaN	NaN	NaN	NaN	NaN	NaN	NaN	NaN	NaN	NaN	NaN	NaN	NaN	NaN	NaN
2010-03-22	12	0	0	0	0	0	0	1	1	4	5	6	7	8	8	9	9	9	NaN	NaN	NaN	NaN	NaN	NaN	NaN	NaN	NaN	NaN	NaN	NaN	NaN	NaN	NaN	NaN	NaN	NaN	NaN
2010-03-22	17	0	0	0	2	4	5	7	9	12	13	14	16	16	17	NaN	NaN	NaN	NaN	NaN	NaN	NaN	NaN	NaN	NaN	NaN	NaN	NaN	NaN	NaN	NaN	NaN	NaN	NaN	NaN	NaN	NaN
2010-03-31	1	0	0	0	2	4	6	10	9	13	15	21	22	24	26	23	24	26	26	28	29	30	NaN	NaN	NaN	NaN	NaN	NaN	NaN	NaN	NaN	NaN	NaN	NaN	NaN	NaN	NaN
2010-03-31	3	0	0	0	0	0	0	1	1	3	2	4	3	4	7	5	9	8	11	8	9	12	11	NaN	NaN	NaN	NaN	NaN	NaN	NaN	NaN	NaN	NaN	NaN	NaN	NaN	NaN
2010-03-31	4	0	0	0	0	0	0	0	0	1	2	2	3	5	6	6	7	8	7	7	7	8	8	NaN	NaN	NaN	NaN	NaN	NaN	NaN	NaN	NaN	NaN	NaN	NaN	NaN	NaN
2010-03-31	5	0	0	0	0	0	3	4	5	6	6	7	7	8	8	8	8	8	9	9	8	10	10	10	11	NaN	NaN	NaN	NaN	NaN	NaN	NaN	NaN	NaN	NaN	NaN	NaN
2010-03-31	6	0	0	0	0	0	0	0	0	0	0	0	0	0	0	1	2	4	3	4	5	4	4	4	5	NaN	NaN	NaN	NaN	NaN	NaN	NaN	NaN	NaN	NaN	NaN	NaN
KO
2010-04-05	1	0	0	0	0	1	3	5	6	6	7	7	NaN	NaN	NaN	NaN	NaN	NaN	NaN	NaN	NaN	NaN	NaN	NaN	NaN	NaN	NaN	NaN	NaN	NaN	NaN	NaN	NaN	NaN	NaN	NaN	NaN
2010-04-05	2	0	0	0	1	3	6	10	10	10	11	7	NaN	NaN	NaN	NaN	NaN	NaN	NaN	NaN	NaN	NaN	NaN	NaN	NaN	NaN	NaN	NaN	NaN	NaN	NaN	NaN	NaN	NaN	NaN	NaN	NaN
2010-04-05	3	0	0	0	2	4	6	8	10	11	13	14	17	18	NaN	NaN	NaN	NaN	NaN	NaN	NaN	NaN	NaN	NaN	NaN	NaN	NaN	NaN	NaN	NaN	NaN	NaN	NaN	NaN	NaN	NaN	NaN
2010-04-05	4	0	0	0	0	0	1	4	6	7	8	10	11	13	NaN	NaN	NaN	NaN	NaN	NaN	NaN	NaN	NaN	NaN	NaN	NaN	NaN	NaN	NaN	NaN	NaN	NaN	NaN	NaN	NaN	NaN	NaN
2010-04-05	6	0	0	1	3	6	8	11	12	NaN	NaN	NaN	NaN	NaN	NaN	NaN	NaN	NaN	NaN	NaN	NaN	NaN	NaN	NaN	NaN	NaN	NaN	NaN	NaN	NaN	NaN	NaN	NaN	NaN	NaN	NaN	NaN
2010-04-05	7	0	0	0	0	0	0	0	0	0	0	1	1	3	2	3	4	6	7	9	10	11	11	NaN	NaN	NaN	NaN	NaN	NaN	NaN	NaN	NaN	NaN	NaN	NaN	NaN	NaN
2010-04-05	8	0	0	0	0	0	0	0	0	1	2	4	6	8	8	9	11	12	12	14	15	16	17	NaN	NaN	NaN	NaN	NaN	NaN	NaN	NaN	NaN	NaN	NaN	NaN	NaN	NaN
2010-04-05	11	0	0	0	2	3	4	5	6	8	8	9	10	11	12	13	13	14	15	NaN	NaN	NaN	NaN	NaN	NaN	NaN	NaN	NaN	NaN	NaN	NaN	NaN	NaN	NaN	NaN	NaN	NaN
2010-04-05	12	0	0	0	0	0	0	0	0	0	0	0	1	3	5	6	6	8	8	NaN	NaN	NaN	NaN	NaN	NaN	NaN	NaN	NaN	NaN	NaN	NaN	NaN	NaN	NaN	NaN	NaN	NaN
2010-03-17	7	0	0	0	0	1	2	4	4	6	7	8	9	NaN	NaN	NaN	NaN	NaN	NaN	NaN	NaN	NaN	NaN	NaN	NaN	NaN	NaN	NaN	NaN	NaN	NaN	NaN	NaN	NaN	NaN	NaN	NaN
2010-03-17	8	0	0	0	0	1	3	4	7	10	12	14	16	NaN	NaN	NaN	NaN	NaN	NaN	NaN	NaN	NaN	NaN	NaN	NaN	NaN	NaN	NaN	NaN	NaN	NaN	NaN	NaN	NaN	NaN	NaN	NaN
2010-03-17	9	0	0	0	0	3	3	5	6	6	9	9	10	11	6	NaN	NaN	NaN	NaN	NaN	NaN	NaN	NaN	NaN	NaN	NaN	NaN	NaN	NaN	NaN	NaN	NaN	NaN	NaN	NaN	NaN	NaN
2010-03-17	10	0	0	0	0	0	0	0	0	0	1	1	1	1	2	3	3	4	4	NaN	NaN	NaN	NaN	NaN	NaN	NaN	NaN	NaN	NaN	NaN	NaN	NaN	NaN	NaN	NaN	NaN	NaN
2010-04-04	1	0	0	0	0	0	0	1	1	1	1	2	7	9	12	13	14	NaN	NaN	NaN	NaN	NaN	NaN	NaN	NaN	NaN	NaN	NaN	NaN	NaN	NaN	NaN	NaN	NaN	NaN	NaN	NaN
2010-04-04	2	0	0	1	2	4	7	8	9	11	11	12	14	15	16	16	17	NaN	NaN	NaN	NaN	NaN	NaN	NaN	NaN	NaN	NaN	NaN	NaN	NaN	NaN	NaN	NaN	NaN	NaN	NaN	NaN
2010-04-04	3	0	0	0	0	0	2	3	4	5	7	8	NaN	NaN	NaN	NaN	NaN	NaN	NaN	NaN	NaN	NaN	NaN	NaN	NaN	NaN	NaN	NaN	NaN	NaN	NaN	NaN	NaN	NaN	NaN	NaN	NaN

## Sheet: Figure1C-D
		A.P. half-width (ms)
	AP. No.	WT																																		KO
	1	0.732359	0.779264	0.727908	0.917817	0.764945	0.798965	2.55125	1.16138	0.994599	1.51624	1.02466	1.21475	0.873046	1.1828	0.94393	1.05247	1.49944	1.43417	0.889091	1.08501	1.15602	1.52855	0.922911	1.91754	1.20319	1.51662	1.10429	1.01983	0.915911	1.02681	0.884993	1.0629	1.14308	1.77542	2.39373	1.35421	1.31854	1.2707	1.59497	1.24351	1.4117	1.03449	1.41937	2.1972	2.2051	1.26074	2.28971	1.35462
	2	0.934057	0.85143	1.06564	1.33396	0.940472	0.913741	2.32645	1.63359	1.46227	1.92826	1.24499	1.48055	1.08937	1.42807	1.27107	1.32848	1.97787	1.78542	1.46507	1.29875	1.49327	2.00602	1.26032	2.0141	1.37232	1.67996	1.48254	1.33334	0.487713	1.24877	1.17584	1.59141	1.34357	1.9714	2.1997	1.84918	1.13947	1.5735	1.96792	1.33273	1.84846	1.34708	1.97812	2.44881	2.34578	1.6572	2.06671	1.67862
	3	0.913872	0.86854	0.939308	1.39469	0.944992	0.991585	2.2969	1.7431		1.87651	1.44882	1.50997	1.0893	1.44666	1.28394	1.33465	2.03475	1.95606	1.82068	1.26872	1.56489	2.07242	1.57409	1.99463	1.51712	1.66664	1.50728	1.39523	1.40764	1.32201	1.22467	1.65363	1.50192	2.1227	2.04016	1.80228	1.25595	1.69961	1.96057	1.40871	1.78319	1.5815	2.28612	2.5934	2.29498	1.74921	1.99909	1.75444
	4	0.965617	0.868401	0.947037	1.49441	0.977165	1.01213	2.27953	1.76769	1.613	1.90166	1.24772	1.53162	1.12862	1.51251	1.33224	1.37033	2.13417	2.05588	1.93874	1.38915	1.6644	2.41496	1.59994	2.02215	1.50706	1.72871	1.55553	1.36281	1.59831	1.36251	1.23968	1.69683	1.50576		2.34231	1.88286	1.28868	1.81243	2.19584	1.47451	1.81274	1.54321	2.11307	2.75348	2.25071	1.81055	1.92993	1.81679
	5	0.936414	0.94892	1.05223	1.51826	0.86473	1.03423	2.40152	1.84293	1.62053	1.92502	1.25055	1.50172	1.21327	1.53607	1.3308	1.41984	2.07267	2.1379	1.9016	1.27108	1.6767			2.01627	1.60682	1.63796	1.5106	1.33191	1.54735	1.35637	1.2213	1.8331	1.47351			2.04792	1.25807	1.93548	1.78797		1.84844	1.72454	2.1271	2.78488	2.17668	1.88773	1.81571	1.88292
	6	0.922666	0.93309	1.03266	1.47978	0.930681	1.07021	2.35886	1.79306	1.69599	1.85855	1.24051	1.44069	1.12902	1.46794	1.29113	1.448	2.09031	2.10279	1.91981	1.33019	1.69414			2.03077	1.58406		1.54913	1.41593	1.58145	1.37368	1.22504	1.856	1.56726			1.98566	1.41595	1.89602	1.63391		1.95894	1.57416	2.26261		2.1897	1.78153	1.91398	1.86331
	7	0.96935	0.958446	1.05669	1.53397	0.969012		2.28657	1.90635	1.7624	1.83774	1.27614	1.42135	1.19717	1.48942	1.2873	1.35077	2.11722		2.00273	1.43644	1.74422			1.99184	1.66317		1.58292	1.4161		1.39606	1.23633	2.07987	1.54587				1.33338		1.85412		1.96759	1.64975				1.89431	1.91652
	8	0.930623	0.944827	1.0806	1.49275	0.985518			1.86489		1.88083		1.43655	1.20073	1.43876		1.35077	2.21815		2.01361	1.58496	1.80567			1.99636				1.46487		1.40818	1.26537	1.98355					1.36106		1.63092		1.92579	1.70006				1.94083	1.94149
	9	0.959337	1.07439	1.02836	1.53652	0.969382			1.98977		1.8658		1.40864	1.1944	1.42293					2.02348		1.8102									1.35238	1.23991	2.0326					1.35749					1.69257					2.00581
	10	0.933514		1.14686	1.56624	1.00151								1.22454	1.45908					2.07034		1.86592									1.51021							1.34061					1.61305					2.05235
		Instantaneous Frequency (Hz)
	Interval No.	WT																																		KO
	1	34.1297	21.2766	42.735	61.3497	44.6429	19.9601	18.7266	35.0877	26.9542	30.8642	18.5529	54.3478	66.6667	51.8135	35.0877	36.3636	41.4938	33.1126	64.9351	24.8756	28.3286	34.965	32.7869	29.4985	19.4932	26.178	25.5102	25.5102	26.455	40.1606	41.3223	31.0559	19.4932	40.6504	31.6456	28.7356	27.1739	24.6914	30.8642	11.4548	24.2718	32.5733	30.4878	11.0619	12.6743	27.3224	42.3729	13.7741
	2	29.9401	20.4499	40.4858	40.8163	33.8983	14.3267	15.2207	23.753	19.305	20.6612	16.2602	37.594	52.6316	45.6621	24.1546	26.3852	33.7838	25.0627	43.29	19.1205	24.5098	28.0899	14.8148	20.6612	16.9491	24.4499	21.4592	21.322	24.0964	30.4878	30.03	23.6407	14.7711	7.8064	22.779	15.625	25.1256	19.084	22.4215	8.29876	17.9212	33.67	23.4192	11.0619	10.6724	19.802	33.0033	11.8203
	3	30.6748	19.685	34.0136	38.1679	33.8983	12.5945	13.5318	21.978	15.4083	22.4719	14.6628	30.2115	46.2963	41.4938	18.4502	21.4592	29.2398	15.7729	41.6667	15.7978	24.4499	18.4162	20.5761	22.3214	17.2712	20.1207	19.2308	19.4175	14.0252	23.2558	24.6914	20.79	13.9665		15.9744	13.1062	24.7525	18.7266	16.5017	7.32601	17.9533	32.6797	18.9753	10.395	13.8889	18.5185	27.248	11.8765
	4	28.4091	18.9036	35.2113	36.7647	32.2581	14.1844	13.2802	20.2429	14.43	19.4175	13.4409	23.3645	40	37.7358	17.0358	19.4175	27.933	22.4215	31.9489	14.6628	22.4719			17.8253	14.1844	9.59693	15.5763	18.1818	16.5017	22.8311	22.3214	17.9212	12.2699			10.6044	18.6916	16.2867	16.3934		15.5521	31.25	20.0803	9.13242	10.7875	15.2439	21.1416	10.7527
	5	32.0513	18.9036	29.7619	33.2226	34.0136	11.1111	11.8064	18.9394	12.3609	18.2482	13.1406	19.9203	36.7647	32.4675	13.369	18.2149	22.4719	15.1057	25.1256	12.4844	22.1239			17.1527	12.0192		13.8122	15.748	13.8122	20.6186	21.0526	17.9212	11.9474			10.7411	17.094	16.6667	11.5075		14.7711	27.3224	20.8333		11.2613	15.8228	19.4175	10.2145
	6	30.4878	19.5695	35.8423	31.0559	35.2113		12.2699	16.9205	11.2867	17.3913	11.6686	15.6494	38.0228	37.3134	8.98473	14.6199	20.8768		29.4985	14.2653	17.331			14.43	10.5042		13.4048	14.8588		18.8679	22.4719	16.5289	10.2669				23.0415		19.305		13.089	26.178				12.0919	18.1159
	7	28.6533	19.4175	29.5858	30.3951	30.2115			16.7785		15.1515		10.0705	36.4963	26.1097		13.9276	14.9925		23.4742	9.21659	19.7239			12.5786				16.1812		17.0068	16.1812	16.4474					21.0084		13.089		14.2045	25.7069				12.0048	17.6678
	8	29.1545	15.083	28.0899	23.2019	24.0964			11.5207		14.5985		10.6496	34.2466	22.3714					17.8253		15.6494									18.5185	15.0602	9.28505					17.7305					26.5957					15.7978
	9	27.7008		28.9855	28.8184	18.3486								30.3951	25.8398					27.6243		10.1523									16.5837							17.8571					23.8664					15.1286
	10	31.348		20.284	19.3424	7.00771								30.4878	20.1207					9.66184																							24.1546
		Amplitude (mV)
	AP. No.	WT																																		KO
	1	70.8923	74.3713	76.0864	73.6084	68.7805	73.3948	33.5449	64.4043	68.5791	48.1262	69.2627	48.9807	56.5735	45.99	69.5495	64.1479	50.1587	49.3408	68.6401	72.9675	69.7082	58.4412	70.8496	43.7927	65.918	45.105	67.4133	66.4368	64.6057	64.5386	63.1592	63.269	64.4104	41.9983	33.2642	50.9704	57.4646	59.198	52.3804	61.1267	63.5376	59.082	60.1257	57.1472	40.9546	65.5395	42.8162	62.7747
	2	70.8008	67.6147	67.0776	60.1929	63.9343	67.4621	33.9477	60.3638	62.7319	47.7295	66.7114	49.8047	56.7566	45.6848	59.3811	60.791	48.6877	44.9951	58.6914	69.7632	62.7502	52.2461	60.6628	41.1682	60.5286	42.3584	61.7676	64.209	52.2644	58.3679	58.49	57.0007	59.7656	41.2537	29.4495	45.8374	52.948	52.5024	42.3401	56.6101	58.6304	54.4128	46.8933	53.5889	40.3442	59.0759	34.4543	54.1077
	3	69.812	66.4612	68.75	60.6201	62.8174	62.0605	33.0322	57.6599	61.9141	45.9595	65.2039	49.6826	55.5786	42.1448	56.9275	58.197	47.6868	41.4673	54.779	69.1528	62.146	49.9878	50.1526	40.3137	61.0046	40.4968	59.3567	61.7981	46.2524	53.6682	55.7495	54.425	57.8857	43.7744	26.9775	44.4153	51.0254	49.5789	36.2976	52.8564	57.8918	51.6968	42.3462	53.5034	39.0015	54.0283	32.3792	50.9644
	4	69.2261	66.1438	66.6199	59.9487	62.5122	60.791	32.5622	55.5298	59.0271	46.2036	63.4216	49.7131	53.7903	42.45	53.0945	56.3965	45.697	39.7339	52.9968	67.5049	60.2051	44.6167	47.3205	39.5203	58.0627	40.6799	60.0281	60.5164	40.6921	52.5085	54.7852	52.3071	56.2317		28.3814	42.5903	51.4832	49.3957	33.9111	47.1191	56.25	51.3916	32.312	51.0437	38.8794	53.3325	31.2805	50.2319
	5	66.51	65.5701	67.4682	59.845	61.4746	60.8398	33.6792	54.6753	56.543	45.8679	62.9578	47.9736	52.9846	42.7551	50.9705	54.2602	44.3603	38.1165	52.0142	67.3828	57.0862			38.0859	57.9834	37.6587	58.6243	60.5164	41.6687	51.709	52.24	49.6094	54.9255			40.9912	44.2505	45.5078	22.699		53.8269	49.9878	26.6296	51.1658	37.8113	50.6897	29.0527	47.9431
	6	68.2251	64.9719	65.094	57.6965	61.4014	58.3496	32.7698	53.3264	55.188	45.1355	61.3342	47.4548	52.3254	41.2292	48.7427	53.4973	43.457	36.56	49.6887	63.6597	57.666			37.5366	55.7678		57.1289	58.4412	39.5874	49.2615	49.7925	47.6196	53.7109			39.0747	42.9993	47.8332	13.678		52.6123	46.4172	30.5115		36.1938	51.2268	29.4189	46.0205
	7	66.6809	64.8743	66.9617	56.781	61.3647		32.7209	51.77	53.6499	44.1589	61.9385	46.5088	51.4954	40.9546	47.2656	51.5747	43.3594		51.8616	64.9719	56.134			37.4756	53.0212		55.7861	57.4951		47.9675	49.3774	46.1853	49.8962				47.5464		25.4578		52.0264	46.9971				50.3174	29.9072
	8	65.271	64.8376	65.2466	56.6895	59.5337			51.6174		45.0134		45.8374	51.1169	40.2527		49.469	39.2639		49.2859	64.4531	54.5166			36.3159				58.1665		45.5078	46.3745	46.405					48.523		13.2629		52.7588	48.7366				45.2759	30.0903
	9	64.4897	61.4075	63.5803	55.9021	58.429			48.822		43.7012		44.9829	49.8169	38.3301					43.7012		54.9255									47.6684	46.2769	41.51					44.281					48.9502					31.4636
	10	64.8865		64.7949	58.3923	57.489								49.0417	38.8794					51.3977		51.1414									47.5647							46.936					48.4314					32.9895
[truncated: 25 more columns]

## Sheet: Figure1E-F
Input resistance (Mohms)			Membrane time constant (ms)			Rheobase (pA)			No AP's 500ms
+/Y	-/Y		+/Y	-/Y		+/Y	-/Y		+/Y	-/Y
135.987	210.992		14.2988	42.8894		240	140		25	15
133.054	162.655		27	26.0548		80	380		49	37
137.593	91.9314		16.9268	8.4		405	480		36	52
136.636	114.771		20.4192	10.9538		400	600		41	18
76.0138	110.534		12.5665	9.73426		750	480		51	45
96.422	224.651		12.4317	20.2304		440	160		58	23
82.8768	362.353		13.8994	43.6291		500	100		37	18
173.127	463.583		20.4	61.4025		240	50		30	8
110.927	254.366		12.6984	28.8752		240	500		31	46
140.667	345.789		9.39772	23.2858		300	140		47	25
391.934	224.191		50.4611	19.7331		260	240		39	39
134.97	350.864		11.4737	31.1804		490	100		47	9
196.612	268.651		21.5803	33.8522		300	100		39	6
87.7145	629.787		14.4947	49.4273		570	50		48	12
88.928	150.534		13.1518	30.5253		750	120		40	13
	354.32			36.0692			190			34
	867.199			67.1857			30			13
	212.65			29.9941			230			32
	225.407			45.2596			230			33
	192.694			37.2696			230			27
	236.127			34.551			200			29
	198.195			12.6622			200			8
	81.2052			9.96873			505			52

## Sheet: Figure 1G-I
		Instantaneous Frequency (Hz)																																							Fig 1I
																																									AP half-width
	AP no.	WT															KO
	1	84.7458	114.942	107.527	108.696	153.846	158.73	88.4956	86.2069	156.25	129.87	161.29	108.696	123.457	39.6825		36.7647	90.0901	116.279	33.3333	93.4579	59.8802	61.7284	116.279	64.9351	100	50.2513	29.4985	92.5926	99.0099	128.205	119.048	86.9565	81.9672	121.951	147.059	86.9565				WT	First AP	0.46288	0.537896	0.684799	0.444999	0.521307	0.459511	0.542659
	2	71.9424	116.279	106.383	107.527	156.25	140.845	101.01	84.0336	126.582	108.696	138.889	82.6446	109.89	103.093		33.3333	81.3008	123.457	32.3625	98.0392	48.0769	50.2513	114.942	60.9756	96.1539	45.4545	29.0698	87.7193	97.0874	123.457	117.647	86.9565	88.4956	116.279	103.093	74.6269					Steady state	0.466477	0.763621	0.641825	0.366356	0.584809	0.528295	0.803244
	3	64.1026	120.482	104.167	102.041	142.857	133.333	102.041	62.1118	106.383	99.0099	135.135	80	109.89	76.3359		32.0513	84.7458	129.87	36.1011	97.0874	53.7634	46.2963	116.279	55.5556	91.7431	50	27.8551	86.9565	92.5926	114.942	97.0874	85.4701	81.3008	126.582	92.5926	72.4638
	4	57.4713	120.482	100	104.167	131.579	131.579	107.527	61.7284	97.0874	94.3396	131.579	74.0741	103.093	93.4579		30.7692	79.3651	133.333	37.8788	86.9565	45.2489	46.729	108.696	58.8235	90.0901	51.5464	27.4725	87.7193	86.2069	113.636	101.01	80.6452	81.9672	129.87	95.2381	75.7576				KO	First AP	0.802393	0.546118	0.409801	0.604287	0.503659	1.07435	0.670053
	5	54.3478	120.482	93.4579	96.1539	123.457	123.457	102.041	59.8802	86.2069	78.7402	121.951	81.3008	97.0874	86.9565		30.6748	76.3359	136.986	37.3134	83.3333	49.7512	47.8469	105.263	55.8659	90.0901	46.9484	28.6533	87.7193	79.3651	111.111	96.1539	80	83.3333	129.87	90.9091	67.1141					Steady state	0.891885	0.526877	0.454894	0.577283	0.522069	0.847381	0.790018
	6	47.6191	121.951	86.2069	93.4579	116.279	117.647	99.0099	61.7284	85.4701	81.3008	113.636	78.7402	108.696	83.3333		31.9489	78.7402	128.205	38.61	94.3396	52.356	48.0769	106.383	55.8659	85.4701	48.0769	27.3224	88.4956	76.3359	105.263	95.2381	75.7576	79.3651	120.482	89.2857	72.4638
	7	49.0196	117.647	87.7193	102.041	109.89	113.636	90.0901	53.7634	89.2857	78.7402	113.636	78.125	105.263	79.3651		31.25	72.4638	131.579	38.0228	87.7193	49.7512	48.7805	100	55.8659	84.7458	45.2489	26.6667	80.6452	77.5194	101.01	97.0874	78.125	77.5194	113.636	89.2857	75.188
	8	47.3934	111.111	84.0336	97.0874	109.89	117.647	92.5926	58.1395	77.5194	81.3008	109.89	76.9231	107.527	85.4701		29.2398	76.3359	126.582	35.9712	81.9672	45.2489	49.505	103.093	53.1915	81.3008	48.3092	27.5482	80	72.4638	99.0099	94.3396	79.3651	82.6446	119.048	90.0901	84.0336
	9	49.7512	111.111	83.3333	92.5926	100	109.89	84.7458	56.1798	83.3333	79.3651	106.383	82.6446	108.696	107.527		29.3255	73.5294	119.048	35.9712	86.9565	51.0204	45.045	97.0874	55.2486	81.9672	49.7512	25.7732	78.125	72.9927	96.1539	90.9091	78.125	81.9672	119.048	87.7193	80
	10	44.6429	106.383	79.3651	91.7431	97.0874	112.36	81.3008	57.8035	90.0901	78.7402	101.01	84.0336	107.527	88.4956		27.6243	74.6269	125	37.594	84.0336	50.505	49.505	100	54.6448	81.3008	42.735	26.5957	77.5194	72.4638	96.1539	93.4579	87.7193	76.3359	119.048	90.0901	78.7402
	11	49.505	111.111	81.3008	89.2857	105.263	113.636	82.6446	59.8802	85.4701	74.6269	103.093	88.4956	104.167	79.3651		29.1545	72.4638	125	40.6504	90.9091	47.6191	48.7805	97.0874	52.91	79.3651	42.9184	27.4725	80	70.4225	101.01	96.1539	85.4701	78.125	107.527	88.4956	82.6446
	12	45.8716	104.167	81.3008	84.7458	104.167	113.636	83.3333	58.4795	97.0874	74.0741	100	81.9672	105.263	100		27.3224	80	123.457	39.8406	94.3396	40.1606	50.2513	99.0099	51.5464	78.125	43.4783	25.4453	85.4701	71.4286	100	89.2857	83.3333	78.125	117.647	99.0099	80
	13	50	104.167	79.3651	83.3333	102.041	113.636	75.188	56.4972	90.0901	74.6269	101.01	82.6446	104.167	93.4579		26.9542	77.5194	121.951	37.8788	89.2857	48.3092	49.7512	96.1539	52.0833	79.3651	43.6681		82.6446	68.0272	96.1539	92.5926	84.0336	75.7576	111.111	93.4579	81.3008
	14	44.843	101.01	73.5294	86.2069	99.0099	112.36	76.3359	59.5238	89.2857	80.6452	96.1539	82.6446	111.111	90.0901		27.248	74.0741	120.482	37.7358	83.3333	42.9184	49.0196	94.3396	50.505	81.3008	41.4938		80.6452	71.4286	99.0099	86.9565	90.0901	75.188	111.111	101.01	81.3008
	15	44.4444	101.01	75.7576	89.2857	99.0099	112.36	79.3651	56.4972	93.4579	78.125	104.167	83.3333	97.0874	78.7402			79.3651	111.111	35.9712	90.9091	42.9184	47.8469	93.4579	47.3934	80	43.1035		80.6452	68.4931	97.0874	82.6446	87.7193	77.5194	109.89	89.2857	76.3359
	16	46.5116	101.01	74.0741	88.4956	97.0874	114.942	76.3359	60.6061	90.0901	80	101.01	81.3008	105.263	96.1539			75.188	117.647	35.0877	95.2381	38.9105	46.729	91.7431	44.843	80	40.1606		81.3008	67.5676	98.0392	82.6446	84.0336	74.0741	114.942	89.2857	84.7458
	17	42.1941	104.167	74.0741	87.7193	98.0392	116.279	75.188	58.1395	96.1539	80.6452	92.5926	83.3333	103.093	99.0099			72.4638	114.942	35.461	92.5926	44.6429	46.5116	92.5926	47.6191	82.6446	41.1523		81.9672	66.6667	96.1539	83.3333	86.2069	73.5294	114.942	88.4956	83.3333
	18	45.045	100	74.6269	85.4701	102.041	116.279	74.0741	57.4713	86.2069	76.9231	90.0901	76.3359	105.263	96.1539			72.9927	113.636		91.7431	43.4783	47.6191	93.4579	46.5116	80.6452	39.5257		80	64.5161	97.0874	90.0901	85.4701	73.5294	107.527	90.0901	80
	19	42.0168	102.041	67.1141	82.6446	105.263	112.36	69.4444	57.4713	92.5926	78.7402	92.5926	82.6446	95.2381	74.0741			73.5294	114.942		91.7431	43.8597	50	92.5926	44.6429	78.7402	40.4858		81.9672	68.0272	94.3396	85.4701	86.9565	78.125	102.041	98.0392	82.6446
	20	43.8597	96.1539	69.4444	83.3333	98.0392	116.279	71.9424	56.8182	86.9565	76.9231	94.3396	84.0336	101.01	106.383			72.4638	107.527		94.3396	39.6825	49.7512	91.7431	44.2478	79.3651	39.2157		80	66.2252	97.0874	81.3008	84.7458	72.4638	109.89	87.7193	81.9672
	21	48.3092	98.0392	62.8931	86.2069	99.0099	117.647	69.4444	57.4713	93.4579	75.7576	89.2857	79.3651	108.696	96.1539			72.9927	106.383		89.2857	46.2963	46.2963	90.9091	43.8597	77.5194	40.8163		83.3333	64.1026	93.4579	80	85.4701	76.3359	106.383	87.7193	81.3008
	22	42.0168	101.01	65.7895	82.6446	101.01	116.279	69.4444	59.8802	91.7431	75.188	103.093	82.6446	90.0901	70.4225			78.125	106.383		93.4579	38.3142	46.5116	93.4579	43.6681	73.5294			81.3008	65.7895	95.2381	76.9231	84.0336	80	105.263	86.2069	86.2069
	23	43.4783	93.4579	69.4444	80	96.1539	114.942	72.4638	56.8182	90.9091	76.3359	90.0901	79.3651	95.2381	81.9672			68.9655	104.167		97.0874		44.2478	91.7431	42.0168	78.125			82.6446	62.1118	98.0392	74.6269	86.2069	78.125	109.89	86.9565	80
	24		97.0874	66.2252	85.4701	104.167	114.942	69.9301	59.5238	94.3396	76.9231	92.5926	78.125	88.4956	89.2857			75.188	100		86.9565			92.5926	44.2478	74.0741			81.9672	60.241	91.7431	74.6269	86.9565	76.9231	100	88.4956	81.9672
	25		94.3396	66.6667	80	99.0099	123.457	69.4444	62.8931	93.4579	71.9424	91.7431	81.3008	99.0099	76.9231			70.4225	105.263		85.4701			87.7193		75.188			81.9672	63.6943	90.0901	74.6269	77.5194	72.4638	104.167	86.9565	78.7402
	26		97.0874	63.6943	79.3651	98.0392	121.951	65.3595	54.6448	93.4579	74.0741	88.4956	75.7576	103.093	70.4225			65.7895	102.041		92.5926			89.2857		75.188			79.3651	62.5	87.7193	75.7576	84.0336	78.7402	108.696	86.2069	76.9231
	27		96.1539	60.6061	76.9231	102.041	116.279	66.2252	56.8182	90.9091	74.0741	84.7458	72.9927	98.0392	72.4638			70.4225	104.167		97.0874			86.2069		75.7576			79.3651	62.1118	90.9091	71.9424	81.3008	70.922	103.093	98.0392	76.9231
	28		94.3396	61.3497	80	94.3396	112.36	63.6943	54.3478	88.4956	71.9424	90.0901	72.9927	98.0392	74.0741			68.9655	98.0392		89.2857			90.9091		69.4444			78.125	61.7284	98.0392	75.188	84.0336	75.188	102.041	84.0336	72.4638
	29		95.2381	58.1395	73.5294	96.1539	114.942	63.2911	56.4972	99.0099	71.4286	84.0336	74.6269	90.0901	59.8802			72.4638	103.093		93.4579			86.2069		69.9301			81.3008	60.241	100	74.6269	78.125	71.4286	105.263	84.7458	80.6452
	30		96.1539	63.6943	80	99.0099	116.279	61.7284		96.1539	74.0741	80	76.3359	85.4701	84.0336			68.0272	96.1539		92.5926			83.3333		72.4638			81.3008	62.1118	91.7431	72.9927	80.6452	71.9424	103.093	81.3008	80
	31		89.2857	62.5	73.5294	97.0874	117.647	57.8035		97.0874	70.4225	87.7193	78.7402	91.7431	76.9231			64.9351	98.0392		90.9091			85.4701		69.9301			81.9672	63.2911	95.2381	73.5294	85.4701	78.125	102.041	90.0901	83.3333
	32		90.0901	56.1798	75.7576	101.01	116.279	60.241		98.0392	69.4444	84.7458	72.4638	86.2069	77.5194			71.9424	95.2381		88.4956			83.3333		65.7895			77.5194	58.8235	91.7431	72.9927	81.3008	74.6269	100	82.6446	81.9672
	33		89.2857	54.9451	75.7576	98.0392	116.279	57.1429		95.2381	70.4225	81.9672	75.188	86.9565	67.1141			65.7895	96.1539		90.9091			82.6446		68.0272			78.7402	60.241	90.0901	71.9424	84.0336	70.4225	100	79.3651	72.9927
	34		89.2857	56.8182	69.9301	100	111.111	57.8035		90.9091	72.4638	80.6452	77.5194	87.7193	71.9424			67.1141	95.2381		90.9091			90.0901		69.4444			75.7576		92.5926	69.9301	80.6452	69.9301	101.01	81.9672	72.4638
	35		84.7458	58.8235	67.1141	96.1539	111.111	62.8931		92.5926	73.5294	77.5194	69.9301	92.5926	61.3497			64.1026	93.4579		91.7431			84.7458		65.3595			82.6446		90.9091	63.2911	86.9565	72.9927	93.4579	81.3008	73.5294
	36		87.7193		71.4286	96.1539	113.636	58.4795		89.2857	76.3359	84.0336	71.4286	84.7458	81.9672			59.1716	92.5926		82.6446			81.3008		68.0272			80.6452		85.4701	63.2911	84.0336	71.4286	99.0099	79.3651	71.4286
	37		92.5926		65.3595	99.0099	109.89			95.2381	70.4225	81.9672	69.9301	81.9672	65.3595				97.0874		84.0336			81.9672		66.2252			76.9231		89.2857	64.1026	80		90.9091	80	71.9424
	38		90.0901		67.5676	94.3396	113.636			94.3396	68.0272	81.9672	71.9424	90.9091	75.7576				92.5926		89.2857			81.3008		64.9351			71.9424		86.9565	68.9655	82.6446		91.7431	85.4701	67.1141
	39		86.2069		68.9655	98.0392	111.111			98.0392		84.7458		90.0901	70.4225				87.7193		95.2381			81.9672					78.7402		86.9565	65.7895	82.6446		93.4579	83.3333
	40		86.9565		64.9351	97.0874	109.89			93.4579		85.4701		88.4956					92.5926		89.2857			81.9672					76.9231		85.4701				92.5926	86.2069
		Instantaneous Frequency (Hz)
	AP no.	WT															KO
	1	1	1	1	1	1	1	1	1	1	1	1	1	1	1		1	1	1	1	1	1	1	1	1	1	1	1	1	1	1	1	1	1	1	1	1
	2	0.984772	0.870575	0.990087	1.02389	0.854831	0.893389	0.923167	1.0924	0.876614	0.953291	0.79238	0.830701	0.890079	0.661685		1.03568	0.931168	0.823085	1.0307	0.930764	0.949859	1.09168	0.876866	1.07597	1.03913	0.95151	1.08973	1.02268	0.965593	0.961006	0.823904	0.851385	0.812186	0.906771	0.763269	0.916707
	3	0.977792	0.853889	0.930607	0.952218	0.819929	0.840317	0.913196	1.09485	0.840268	0.939137	0.777471	0.842072	0.891011	0.757991		1.02106	0.926973	0.823317	1.07544	0.870109	0.909559	1.0609	0.855544	1.1013	1.04277	0.963434	1.04863	1.00189	0.957947	0.939456	0.844413	0.851385	0.811469	0.849853	0.739314	0.905218
	4	0.944162	0.872751	0.903965	0.965017	0.804755	0.805866	0.948974	1.07359	0.818747	0.942675	0.752623	0.850284	0.894737	0.71814		1.02483	0.959136	0.816692	1.12684	0.902836	0.935801	1.06352	0.843817	1.12183	1.01183	0.991256	1.07534	0.989918	0.95467	0.926116	0.821075	0.850126	0.814337	0.868499	0.759512	0.91527
	5	0.929569	0.85534	0.897769	1.01621	0.822964	0.808194	0.942522	1.10057	0.816356	0.953291	0.765323	0.83765	0.882627	0.746783		1.00959	0.95463	0.81983	1.14017	0.854691	0.900188	1.09889	0.847548	1.13073	1.04186	0.984102	1.08356	0.988028	0.941016	0.919446	0.830269	0.875945	0.822939	0.863592	0.775012	0.932504
	6	0.92703	0.849536	0.884139	0.973549	0.801214	0.818436	0.92434	1.1063	0.794835	0.923567	0.733849	0.874289	0.880764	0.733499		1.00849	0.947172	0.844357	1.14874	0.872291	0.93299	1.08775	0.847015	1.13621	1.06096	0.961049	1.07329	0.991808	0.943747	0.91175	0.839463	0.856423	0.826523	0.906771	0.780648	0.899474
	7	0.887056	0.851712	0.88228	0.96843	0.821952	0.817505	0.902639	1.08422	0.813008	0.964614	0.743236	0.861655	0.90545	0.727688		1.02452	0.96908	0.810996	1.12803	0.887273	0.94283	1.11788	0.83742	1.12115	1.05459	0.981717	1.08288	0.975425	0.944839	0.902001	0.847242	0.875315	0.825806	0.875368	0.782057	0.927238
	8	0.89467	0.858822	0.887856	1.00256	0.8174	0.806331	0.902053	1.09403	0.816356	0.963907	0.743236	0.90777	0.887285	0.725612		1.00943	0.940336	0.8325	1.15873	0.918982	0.935333	1.11264	0.841684	1.14784	1.0555	0.962639	1.05822	0.952741	0.945385	0.913289	0.864922	0.882872	0.803584	0.875368	0.7938	0.938248
	9	0.885787	0.838073	0.877323	0.995734	0.819423	0.818901	0.937243	1.10221	0.800574	0.963907	0.738266	0.891346	0.894271	0.721461		1.00817	0.963797	0.800186	1.14398	0.873309	0.937207	1.09692	0.846482	1.12526	1.05004	0.959459	1.08082	0.964083	0.944839	0.908158	0.864215	0.90995	0.825806	0.881256	0.789573	0.948779
	10	0.899746	0.827191	0.869269	0.959898	0.812848	0.81797	0.948974	1.11938	0.824486	0.978061	0.752071	0.895768	0.919422	0.750519		1.01163	0.968614	0.805766	1.14636	0.899491	0.955014	1.09299	0.83742	1.14031	1.08007	0.964229	1.05137	0.955892	0.956308	0.911237	0.853607	0.894836	0.832975	0.875368	0.775482	0.94112
	11	0.86802	0.846198	0.874845	0.952218	0.834598	0.80959	0.93607	1.09321	0.848398	0.985138	0.75704	0.910929	0.899394	0.731839		0.998114	0.957893	0.816924	1.14684	0.887418	0.956889	1.10609	0.848081	1.15195	1.06824	0.968998	1.07123	0.974165	0.950847	0.915854	0.873409	0.926322	0.830107	0.8842	0.800845	0.942556
	12	0.865482	0.8491	0.916976	0.976962	0.848761	0.827747	0.933138	1.10875	0.823529	0.963907	0.765323	0.935565	0.900792	0.738481		1.00047	0.934276	0.805882	1.13779	0.886982	0.93627	1.09365	0.83742	1.14168	1.07188	0.94992	1.08219	0.987398	0.938831	0.919959	0.878359	0.927582	0.823656	0.873405	0.764678	0.928195
	13	0.856599	0.845183	0.876704	0.949659	0.836115	0.797952	0.963636	1.09485	0.830703	0.985138	0.767532	0.908402	0.904052	0.7555		0.989469	0.959602	0.8325	1.14922	0.911127	0.910965	1.11133	0.847548	1.14031	1.04732	0.932432	1.0637	0.989918	0.9432	0.925603	0.845827	0.925693	0.842294	0.906771	0.800376	0.940163
	14	0.875	0.845473	0.863693	0.960751	0.825493	0.791899	0.921994	1.10384	0.823529	0.987261	0.769741	0.897663	0.909641	0.764217		1.00912	0.95028	0.808555	1.17492	0.888145	0.940956	1.10216	0.843817	1.12457	1.08371	0.939587		0.986137	0.944293	0.924064	0.874116	0.904912	0.857348	0.902846	0.799436	0.940642
	15	0.840101	0.845038	0.83829	0.953925	0.824481	0.826816	0.946041	1.09894	0.830703	1	0.747101	0.919773	0.881695	0.748028		0.999057	0.971255	0.831105	1.17111	0.903127	0.932521	1.0799	0.841684	1.14716	1.08826	0.948331		0.989918	0.9432	0.924064	0.867044	0.916247	0.844444	0.907753	0.827149	0.940163
	16	0.845812	0.843442	0.866791	0.991468	0.84522	0.82216	0.943695	1.11366	0.811095	0.995754	0.770293	0.912192	0.882161	0.71731			0.972343	0.799256	1.16659	0.902691	0.919869	1.07335	0.855011	1.14579	1.06551	0.938792		0.988028	0.948662	0.91688	0.873409	0.913098	0.847312	0.916585	0.791451	0.934418
	17	0.857233	0.849681	0.832714	0.973549	0.833586	0.813315	0.952493	1.11611	0.82066	1.00071	0.770845	0.893241	0.910573	0.748858			0.961156	0.831687	1.1554	0.918691	0.906748	1.08775	0.850213	1.13963	1.07734	0.916534		0.983617	0.933916	0.922011	0.888968	0.914987	0.853763	0.899902	0.802255	0.945428
	18	0.807741	0.850406	0.850062	0.954778	0.847749	0.804004	0.957185	1.10793	0.814921	1.00141	0.762562	0.915351	0.891477	0.748028			0.952144	0.826688	1.15112	0.892655	0.941893	1.08513	0.845949	1.14579	1.09918	0.95787		0.988028	0.944839	0.927655	0.886139	0.93262	0.858781	0.913641	0.802255	0.948301
	19	0.838832	0.859547	0.833333	0.944539	0.840668	0.820763	0.95132	1.09894	0.816834	0.968153	0.738818	0.897663	0.897997	0.73682			0.972965	0.822155		0.896727	0.932052	1.09234	0.836354	1.14579	1.0737	0.952305		0.987398	0.938831	0.911237	0.884017	0.918136	0.83871	0.902846	0.805543	0.950215
	20	0.806472	0.844747	0.85254	0.952218	0.821952	0.820763	0.945454	1.09976	0.819225	0.978769	0.759249	0.921036	0.874709	0.724782			0.971877	0.821225		0.912582	0.920806	1.11002	0.84275	1.13689	1.08644	0.946741		0.985507	0.944293	0.913289	0.886139	0.914987	0.858781	0.906771	0.813997	0.934897
	21	0.827411	0.853453	0.830235	0.924915	0.843703	0.832402	0.95132	1.09403	0.815399	0.985846	0.765875	0.884397	0.905915	0.757161			0.965817	0.819598		0.919273	0.928304	1.09823	0.83049	1.14784	1.05915	0.94992		0.972905	0.946477	0.907645	0.88331	0.906171	0.830107	0.921492	0.790512	0.940642
	22	0.850888	0.856791	0.805452	0.965017	0.819423	0.824488	0.957771	1.11038	0.822095	0.977353	0.759249	0.864182	0.915231	0.752595			0.964574	0.795536		0.882327	0.941424	1.06221	0.853412	1.14305	1.07916	0.975358		0.971015	0.94047	0.909184	0.874116	0.916247	0.82724	0.903827	0.781118	0.945428
	23	0.795685	0.840685	0.811029	0.966724	0.822964	0.82635	0.958358	1.12837	0.820182	1.00212	0.775814	0.908402	0.878435	0.706932			0.974363	0.813437		0.874909	0.904873	1.09758	0.857676	1.14853	1.06915			0.967864	0.937739	0.910723	0.87058	0.920025	0.856631	0.882238	0.790042	0.942556
	24	0.800761	0.850842	0.799257	0.953925	0.83915	0.814246	0.93783	1.11611	0.829268	0.981599	0.755936	0.909665	0.897997	0.750104			0.953387	0.802511		0.909673		1.07531	0.850746	1.14716	1.07552			0.981096	0.93337	0.928681	0.856436	0.93199	0.863799	0.902846	0.779709	0.946864
	25		0.843442	0.807931	0.96843	0.823976	0.797952	0.951906	1.1112	0.797705	0.990092	0.765875	0.893241	0.894271	0.743047			0.955407	0.791352		0.88			0.843284	1.13826	1.08189			0.965343	0.920262	0.902001	0.884017	0.899874	0.832975	0.885181	0.79427	0.953088
	26		0.844603	0.814746	0.930887	0.839656	0.827281	0.950733	1.11774	0.821616	0.9908	0.764219	0.914719	0.89986	0.728103			0.940336	0.801348		0.8912			0.833689		1.06551			0.959042	0.94757	0.91688	0.881188	0.904282	0.830107	0.871443	0.80883	0.924844
	27		0.830963	0.816605	0.940273	0.833586	0.824488	0.950147	1.09158	0.815399	0.991507	0.750966	0.898294	0.884956	0.726858			0.949813	0.794258		0.883927			0.834755		1.07734			0.962193	0.925177	0.908158	0.849364	0.926322	0.851613	0.902846	0.783936	0.936333
	28		0.827916	0.789343	0.943686	0.83915	0.804004	0.948974	1.10711	0.816834	0.992923	0.750414	0.878711	0.897531	0.717725			0.960224	0.811461		0.911855			0.840618		1.06915			0.952111	0.928454	0.93176	0.839463	0.925063	0.84086	0.892051	0.82621	0.926759
	29		0.843587	0.758984	0.922355	0.805261	0.810987	0.911437	1.1063	0.794357	0.993631	0.765323	0.899558	0.873312	0.710253			0.961933	0.787632		0.887418			0.841684		1.06824			0.960933	0.936647	0.902001	0.880481	0.927582	0.829391	0.894995	0.79286	0.923408
	30		0.843006	0.759603	0.91041	0.804249	0.798883	0.915543	1.10711	0.817791	0.971692	0.738266	0.872394	0.879832	0.694064			0.957272	0.815413		0.873745			0.823561		1.0646			0.976686	0.955762	0.913802	0.859972	0.898615	0.837993	0.898921	0.784875	0.93394
	31		0.834881	0.783147	0.926621	0.835104	0.802607	0.929619		0.804878	0.997877	0.725014	0.892609	0.852818	0.733915			0.961622	0.785191		0.905164			0.831557		1.05004			0.960933	0.944839	0.897896	0.874116	0.937028	0.847312	0.915604	0.776891	0.948779
	32		0.827916	0.743494	0.908703	0.811836	0.797486	0.907331		0.813008	0.989384	0.733849	0.909034	0.891942	0.713989			0.960534	0.797164		0.875927			0.829957		1.05824			0.973535	0.926816	0.906106	0.873409	0.899244	0.863799	0.864573	0.813997	0.945428
	33		0.835026	0.706939	0.937713	0.816894	0.785382	0.91085		0.806313	0.956829	0.738818	0.879975	0.864462	0.737235			0.970012	0.778449		0.851636			0.836354		1.04732			0.94707	0.925177	0.904053	0.872702	0.902393	0.855197	0.900883	0.797558	0.923408
	34		0.82603	0.695787	0.936007	0.802731	0.803073	0.921994		0.809182	0.968153	0.723909	0.882502	0.862133	0.706102			0.952921	0.79356		0.858182			0.821962		1.0737			0.969124	0.929001	0.91021	0.850778	0.910579	0.830824	0.857704	0.765148	0.931546
	35		0.821532	0.712515	0.886519	0.810824	0.787244	0.914956		0.784792	0.991507	0.733297	0.886924	0.858873	0.729348			0.953387	0.781007		0.866182			0.826759		1.04732			0.962193		0.912263	0.872702	0.883501	0.835125	0.877331	0.778769	0.921972
	36		0.836912	0.718092	0.859215	0.806778	0.780261	0.925513		0.790531	0.987261	0.723357	0.897031	0.884024	0.704027			0.942511	0.791119		0.877818			0.829957		1.03276			0.94833		0.911237	0.842999	0.917506	0.822939	0.881256	0.768436	0.921493
	37		0.829512		0.909556	0.790086	0.790503	0.915543		0.792444	0.999292	0.743236	0.907138	0.840242	0.730178			0.926818	0.771126		0.855418			0.828358		1.06369			0.951481		0.924064	0.853607	0.914358	0.828674	0.888126	0.783466	0.907611
	38		0.827916		0.874573	0.803237	0.778864			0.784314	0.962491	0.718388	0.899558	0.86353	0.69946				0.774032		0.863418			0.815565		1.04823			0.959672		0.909697	0.838755	0.88728		0.848872	0.790042	0.91192
	39		0.824289		0.883959	0.809307	0.785847			0.798183	0.994338	0.753727	0.886924	0.875641	0.701121				0.780774		0.866036			0.832623		1.0455			0.933837		0.902514	0.85785	0.925693		0.89107	0.795679	0.908569
	40		0.80296		0.881399	0.796156	0.776071			0.795791		0.732192		0.874709	0.71565				0.796815		0.867491			0.824094					0.956522		0.904053	0.842291	0.916877		0.877331	0.796618
[truncated: 6 more columns]

## Sheet: Figure 2
SC/FS connection stats: See fig 4E for animal breakdown
FS->SC ampltude (pA)			SC->FS amplitude (pA)			SC->SC amplitude (pA)			SC->SC latency (ms)
WT	KO		WT	KO		WT	KO		WT	KO
15.3303	70.2678		36.6894	10.0107		1.0802	6.21627		2.225	1.32741
20.9542	15.4349		31.9547	386.89		5.50718	11.119		1.38845	1.30098
37.3311	7.1769		7.45973	8.89712		1.74886	17.3773		1.9	2.27891
24.715	17.5495		27.5289	17.1783		5.05602	4.42255		1.12961	1.20729
72.0365	6.4912		82.5217	25.2519		33.9486	1.91921		1.53651	2.12443
12.5404	24.6392		174.477	96.6005		3.90893	8.95809		1.84908	1.20154
16.8481	21.3964		40.7193			2.88154	10.935		1.672	1.01552
14.0986	27.6067		29.314			0.700423	5.46556		1.70863	1.54916
5.04999			50.1845			3.31542	1.71109		1.18174	1.68371
						1.78855	0.7506		0.718513	2.475
						3.0441	5.93171		1.85	2.06623
FS->SC latency (ms)			SC->FS latency (ms)			4.21801			0.383876
WT	KO		WT	KO		16.5307			1.11189
0.4	0.9		0.6	0.5		12.9436			1.04235
0.4	0.5		1.5	1.3		0.924918			4.05
0.8	0.2		1.1	0.5		2.41952			2.63996
0.7	0.5		0.3	0.3		5.52097			1.42249
0.5	1		0.4			15.7474			3.33702
0.9			0.4
0.6			0.5
1			0.4
0.4			0.6
0.2			0.4
0.7			0.6
1.9			0.2
1.1
Connection probability:
	+/Y (n=23)	-/Y (n=22)
FS>SC	56.5	32
SC>FS	46.8	22.7
SC<>FS	34.8	13.6
SC>SC	+/Y (n=110)	-/Y (n=62)
	17.3	17.7

## Sheet: Figure 3A
A: Stength of FFI														G/A ratio - Peak amplitude
Recording Date	AGE	genotype	Animal	Slice	Cell		Ra(MΩ)	rmp (mV)	tau (ms)	Vm(ss) (mV)	Rm (MΩ)	Cm (pF)		Peak IPSC (pA@0mV)	Peak EPSC (pA @-70mV)	G/A ratio
2010-02-19	10	+/Y	1	1	1		15	-56	18.2446	-10.8743	271.858	67.1111		1451.57	-559.405	2.59484
2010-02-19	10	+/Y	1	1	2		12	-74	16.5241	-6.50484	162.621	101.611		374.135	-205.399	1.82151
2010-02-19	10	+/Y	1	1	3		14	-85	15.451	-7.08032	177.008	87.2901		201.005	-168.046	1.19613
2010-02-19	10	+/Y	1	1	5		18	-54	19.1451	-8.92597	223.149	85.795		932.199	-111.23	8.38083
2010-02-19	10	+/Y	1	1	6		16	-60	25.4414	-11.3293	283.233	89.8251		426.842	-197.602	2.16011
2010-02-19	10	+/Y	1	1	7		12	-68	18.9586	-11.4553	286.382	66.2004		105.908	-57.3785	1.84578
2010-03-03	11	+/Y	1	1	1		12.5	-59	36.1799	-12.8839	322.098	112.326		470.368	-72.7296	6.46735
2010-03-03	11	+/Y	1	1	2		20	-71	58.1733	-18.667	466.675	124.655		584.52	-96.5647	6.05314
2010-03-03	11	+/Y	1	1	4		18	-73	53.6443	-18.0742	451.855	118.72		535.339	-168.697	3.17337
2010-03-03	11	+/Y	1	1	6		18	-68						913.424	-147.369	6.1982
2010-03-03	11	+/Y	1	1	7		16	-67						517.058	-172.24	3.00197
2010-03-03	11	+/Y	1	2	10		12	-66	46.1089	-19.1655	479.138	96.2332		89.5417	-72.6414	1.23265
2010-03-17	11	+/Y	1	3	13		14	-67	27.306	-34.4633	861.582	31.6928		17.5708	-3.83113	4.58632
2010-03-22	11	+/Y	1	1	8		15	-70	15.1893	-7.76343	194.086	78.261		41.5502	-6.65896	6.23974
2010-03-22	11	+/Y	2	2	9		18	-53						134.322	-897.801	0.149612
2010-03-22	11	+/Y	2	2	12		14	-80	57.8274	-9.30684	232.671	248.537		731.639	-206.965	3.53509
2010-03-31	11	+/Y	1	1	3		15	-66	28.2208	-3.12473	78.1183	361.257		305.311	-233.76	1.30609
2010-03-31	11	+/Y	1	1	5		19	-53	35.5799	-17.9277	448.193	79.3854		103.308	-14.2446	7.25243
2010-07-16	P10	+/Y	1	1	2		21	-60	25.6918	-2.58108	258.108	10.0463		34.3337	-83.889	0.409275
2010-07-16	P10	+/Y	1	1	3		22	-52	39.1438	-1.22159	122.159	3.12078		61.7549	-22.699	2.7206
2010-08-05	P10	+/Y	1	1	2		14.3	-58	62.884	-7.24929	724.929	86.745		7.59056	-155.517	0.0488086
2010-12-12	P11	+/Y	1	1	3		12	-52	36.2599	-1.95562	391.124	10.7867		507.405	-357.73	1.4184
2011-05-13	P10	+/Y	1	1	2		19	-58	82.2621	-6.04321	604.321	7.34629		830.01	-110.848	7.48782
2011-05-19	P10	+/Y	1	1	1		23	-54	61.6062	-3.9779	397.79	6.45698		73.8147	-51.3585	1.43724
2011-05-19	P10	+/Y	1	1	3		12	-57	35.2608	-4.32753	432.753	12.2729		230.29	-135.668	1.69745
2011-05-19	P10	+/Y	1	2	6		14	-58	50.882	-6.82295	682.295	13.4093		122.048	-145.759	0.837327
2011-06-10	P10	+/Y	1	2	4		10	-68	86.2086	-7.00036	700.036	8.12026		157	-182	0.862637
2010-03-17	11	-/Y	2	1	6		16	-51						0	-31.3027	0
2010-03-17	11	-/Y	2	1	8		16.5	-51	46.8165	-24.285	607.125	77.1119		13.1035	-33.3038	0.393454
2010-03-17	11	-/Y	2	1	9		14	-61	40.0944	-21.9872	549.68	72.9413		38.7451	-7.05394	5.49269
2010-04-04	10	-/Y	1	1	2		17	-62	64.4615	-27.3056	682.64	94.4297		426.414	-81.3595	5.24111
2010-04-04	10	-/Y	1	1	3		14	-64	48.2964	-14.0863	352.158	137.144		397.443	-217.053	1.83108
2010-04-04	10	-/Y	1	1	7		16	-82	30.6941	-15.0351	375.878	81.6597		378.498	-60.0145	6.30678
2010-04-04	10	-/Y	1	1	8		16	-77	57.8783	-12.1368	303.42	190.753		582.383	-46.1561	12.6177
2010-04-04	10	-/Y	1	2	13		19	-62						90.3531	-49.9178	1.81004
2010-04-05	10	-/Y	1	1	1		20	-76	46.0785	-27.0627	676.569	68.1061		475.712	-85.6693	5.55289
2010-04-05	10	-/Y	1	1	3		15	-74	73.7143	-7.761	194.025	379.922		618.459	-94.923	6.51538
2010-04-05	10	-/Y	1	1	6		16	-57	48.4688	-29.6882	742.205	65.3038		341.282	-82.901	4.11675
2010-04-05	10	-/Y	1	2	11		14	-77	58.4045	-17.5435	438.588	133.165		467.623	-118.175	3.95704
2010-04-05	10	-/Y	1	2	14		18	-69						131.186	-71.6329	1.83137
2010-04-05	10	-/Y	1	2	15		20	-73						125.313	-15.5185	8.07507
2010-04-06	11	-/Y	3	1	1		26	-71						587.321	-113.037	5.19583
2010-04-06	11	-/Y	3	1	3		15.6	-67						491.064	-47.9804	10.2347
2010-04-06	11	-/Y	3	1	4		15.5	-62						1255.07	-252.276	4.97499
2010-04-06	11	-/Y	4	2	8		17	-71						937.246	-202.765	4.62233
2010-04-06	11	-/Y	4	2	10		20	-61						1065.55	-277.571	3.83884
2010-04-06	11	-/Y	4	2	11		12	-73						1335.69	-264.872	5.04275
2010-04-06	11	-/Y	4	2	13		14	-66						1219.32	-339.721	3.58917
2010-04-06	11	-/Y	4	2	14		16	-66						1243.92	-129.479	9.60712
2010-04-06	11	-/Y	4	2	17		21	-65						367.229	-142.124	2.58387
2010-07-16	P10	-/Y	2	2	5		18	-58	14.2986	-1.44772	144.772	10.1249		307.005	-44.6744	6.87206
2011-05-26	P10	-/Y	1	1	2		13	-70	50.348	-5.25401	525.401	10.4354		0	-90.5015	0
2011-05-26	P10	-/Y	1	1	3		11	-67	80.328	-6.26849	626.849	7.80362		0	-100.039	0
2011-05-26	P10	-/Y	1	1	4		11.2	-52	70.9883	-6.13411	613.411	8.64102		0	-42.8049	0
2011-05-26	P10	-/Y	2	2	7		20	-51	66.5955	-6.19723	619.723	9.30578		461.291	-314.001	1.46907
2011-05-26	P10	-/Y	2	2	8		13	-66	68.9171	-4.9463	494.63	7.17717		1158.49	-243.492	4.75782
2011-05-27	P11	-/Y	1	1	2		17	-70	84.3854	-9.68589	968.589	11.4782		316.21	-68.9541	4.5858
2011-05-27	P11	-/Y	1	1	4		16	-66	53.0339	-4.90445	490.445	9.24776		2427.08	-133.908	18.125
2011-07-13	P10	-/Y	1	1	2		14	-51	72.5174	-7.5824	758.24	10.456		0	-19.6	0
2011-07-13	P10	-/Y	1	1	3		15	-61	48.4535	-6.58593	658.593	13.5923		0	-181.7	0
2011-07-13	P10	-/Y	1	2	6		14	-52	40.6766	-6.08424	608.424	14.9576		0	-48.7	0
2011-07-14	P11	-/Y	1	1	1		12	-59	71.0973	-5.79229	579.229	8.14699		1147.19	-355.732	3.22487
2011-07-14	P11	-/Y	1	1	2		12	-59	43.9813	-4.20309	420.309	9.55655		1093.12	-311.557	3.50857
2011-07-14	P11	-/Y	2	2	4		18	-54	66.5883	-7.19691	719.691	10.8081		305.125	-145.624	2.09529
2011-07-14	P11	-/Y	2	2	7		12	-57	77.7309	-9.18059	918.059	11.8107		0	-146.345	0

## Sheet: Figure 3B
EPSC-IPSC onset lag (ms)			IPSC rise time (ms)			IPSC decay time (ms)
+/Y	-/Y		+/Y	-/Y		+/Y	-/Y
1.3	2.2		0.662108	1.66602		10.4086	11.1383
1.2	1.9		0.589903	0.682177		6.89977	10.5287
1.8	1.3		0.402337	0.751213		5.35048	8.78163
1.5	2.1		0.744403	0.906098		6.75875	9.7158
0.9	1.3		0.676962	0.68436		5.41764	10.3107
2.1	2.8		0.380005	0.768248		7.96612	15.5088
1.2	3		1.34718	0.690311		4.9308	13.2642
1.3	2.1		0.693597	0.835636		9.59212	6.5799
2	2.8		0.624805	0.804699		10.3391	18.0189
1.4	1.9		1.20236	1.5739		13.4778	14.3808
1.6	2.6		1.01952	0.76625		6.36789	5.71029
2.8	1.6		0.593305	0.535591		8.67418	12.2039
0.6	2.5		0.723785	1.38289		15.6816	8.13162
1.8	2.1		0.52724	0.73679		9.29898	5.9135
1.4	2.3		0.713992	0.755706		8.88188	22.4825
0.2	2.1		0.605647	0.747768		14.7505	19.1213
1.1	1.6		0.548989	0.691127		11.1519	11.4693
1.8	2.1		0.417328	1.60629		8.9592	12.2303
1.2	1.7		0.537081	1.12646		6.52766	17.9965
2.3	0.3		0.941737	0.474272		5.2337	7.25247
1.6	1.4		0.487759	0.854784		18.073	15.4772
1.9	1.3		0.440149	1.19748		6.26276	10.2297
1.6	1.5		1.56876	0.904044		4.11892	17.9539
1.8	0.9		0.334657	0.589707		7.85518	12.6083
0.2	1.6		0.468182	0.673285		22.8606	12.3559
1	1.4		1.6936	0.605575		11.4953	9.4681
	1.3		0.828661	0.442911			12.5086
	1.8			0.464899			13.3164
	1.8						10.172
	2						5.99017
4.4*	4.5*
1.6
1.7
2.7
1.8	1.9
1.7	1.8
2.5

## Sheet: Figure 3D
PSP half-width (ms)
+/Y	-/Y
9.57014	12.9027
32.6248	1.42037
38.7487	20.0092
16.8404	138.731
75.5294	23.6396
18.3088	3.88868
19.752	38.2754
5.22604	4.0882
27.6048	7.4035
73.0855	124.97
1.33341	77.9196
5.1388	102.678
4.38431	89.6576
3.23669	175.177
20.6273	64.4867
19.9689	131.233
	62.3632
	55.7813
	41.5494
	6.38768
	1.84048
	27.0903
	1.30356
	3.21439
	1.09733
	184.772
	70.1997
	29.2226
	2.07333
	6.5316
	3.51891
	83.8476
	2.84388

## Sheet: Figure 4B-C
	Stim. No:	WT												KO
IPSCs	1	1	1	1	1	1	1	1	1	1	1	1		1	1	1	1	1	1	1	1	1	1	1	1
	2	0.107505	0.190065	0.80102	0.0725	0.412698	0.112415	0.253798	0.580681	1.15812	0.0855471	0.475239		0.173516	0.0414634	0.144585	0.507226	0.20052	0.47176	0.189168	0	0.225442	0.487777	0.258099	0.0310669
	3	0.0020284	0.0215983	0.637755	0.1	0.206349	0.0183133	0.232356	0.252345	0.626714	0	0.32146		0.00913242	0.0682927	0.0046083	0	0	0	0	0	0.359214	0.224734	0.0935956	0
	4	0	0.0172786	0.607143	0	0.301587	0	0.389557	0.215321	0.473403	0	0.166812		0	0.0536585	0.00403226	0	0	0	0	0	0	0.176124	0.104333	0
	5	0	0.012959	0.377551	0	0.0793651	0.0436882	0.12649	0.254968	0.324162	0	0.0278019		0	0	0.00864055	0	0	0	0	0	0	0.028609	0.0320647	0
	Stim. No:	WT																				KO
EPSCs	1	1	1	1	1	1	1	1	1	1	1	1	1	1	1	1	1	1	1	1		1	1	1	1	1	1	1	1	1	1	1	1	1	1	1
	2	0.857143	0.880952	0.5	0.464373	0.423077	0.658537	0.561728	0.737179	0.985492	0.49392	0.878204	0.926245	0.211141	0.66881	0.736058	0.536046	0.638711	0.710526	0.677419		0.608108	0.666667	0.594059	0.358382	0.776459	0.604624	0.509922	0.353677	0	0.189404	0.61493	0.380105	0.68911	0.165594	0.54946
	3	0.539683	0.666667	0.488636	0.348894	0.361538	0.414634	0.493827	0.647436	0.884261	0.554301	0.823071	0.766139	0.349276	0.415863	0.405155	0.269951	0.391004	0.552632	0.151613		0.554054	0.6875	0.569307	0.0514451	0.55156	0.569886	0.488408	0.329741	0.1644	0.758107	0.173203	0.156238	0.577846		0.46272
	4	0.349206	0.511905	0.284091	0.267813	0.276923	0.341463	0.444444	0.423077	0.740395	0.351841	0.648776	0.547569	0.38049	0.341908	0.311438	0.240578	0.42259	0.394737	0.351613		0.364865	0.4375	0.440594	0.0115607	0.656628	0.257449	0.405733	0.221497	0.0724188	0.212841	0.105208	0.129262	0.428566		0.326603
	5	0.476191	0.452381	0.261364	0.230958	0.253846	0.170732	0.382716	0.371795	0.907777	0.352555	0.492546	0.509871	0.219252	0.199357	0.305116	0.150401	0.373417	0.394737	0.264516		0.432432	0.625	0.420792	0	0.425026	0.450425	0.100083	0.132774	0	0.551416	0.099903	0.106969	0.320821		0.39734
	Stim. No:	WT						KO
In/Ex ratio	1	2.89451	2.74493	4.4036	1.04155	1.20081		3.28468	3.40249	1.318	0.724515	4.36577	7.11898	2.37031	2.63149	4.45553	2.61312	4.51915	10.4839	5.909	3.2121	4.77638	4.9876	9.22903
	2	2.01294	1.77332	0.714393	0.0844001	0		1.85503	0	0	0	0	5.6068	0.814104	2.17164	2.14295	2.28041	2.05157	4.23278	2.17452	1.5192	3.88054	3.37297	8.30422
	3	1.40476	2.43961	0.451375	0	0		0.739256	0	0	0	0	2.43389	-0.0969474	0.387005	2.4034	1.00117	0	0	0.0181415	1.0054	4.64551	0	0
	4	2.18441	1.09738	0.445257	0	0		0	0	0	0	0	0.23611	2.00002	1.0015	2.67432	0.532856	0	0	0	0.175694	0.669147	4.01297	3.0965
	5	0.84536	2.50926	0	0	0		0	0	0	0	0	0	1.21357	1.35891	0.95371	0.859546	0	0	0	0.207198	3.70839	0	0
	Stim. No:	+/Y	-/Y
	1	1	1
In/Ex ratio mean	2	0.657983	0.63615
	3	0.49786	0.336604
	4	0.443543	0.207664
	5	0.433559	0.167167

[truncated: 11 more sheets: Figure 4D, Figure 4E, Figure 5, Figure 6, Figure 7, Figure S1, Figure S2, Figure S3, Figure S4, Figure S5B, Figure S5C-D]
